# Supplementary material for: Augmenting the Immune Response against a Stabilized HIV-1 Clade C Envelope Trimer by Silica Nanoparticle Delivery
Source: Vaccines (Basel). 2021 Jun 11;9(6):642. doi: 10.3390/vaccines9060642 (PMC8230641; doi:10.3390/vaccines9060642)
Supplement: Supplementary file 1 [file vaccines-09-00642-s001.zip]

Archive with 1 entries (1 files):
- vaccines-1225503-supplementary.pdf
